# Supplementary material for: LymphoTrack Is Equally Sensitive as PCR GeneScan and Sanger Sequencing for Detection of Clonal Rearrangements in ALL Patients
Source: Diagnostics (Basel). 2022 Jun 4;12(6):1389. doi: 10.3390/diagnostics12061389 (PMC9222020; doi:10.3390/diagnostics12061389)
Supplement: Supplementary file 1 [file diagnostics-12-01389-s001.zip]

Archive with 1 entries (1 files):
- diagnostics-1730508-supplementary.pdf
